# Supplementary material for: How risk communication affects public trust in government: the moderating role of policy expectations
Source: Front Public Health. 2025 May 14;13:1557786. doi: 10.3389/fpubh.2025.1557786 (PMC12116495; doi:10.3389/fpubh.2025.1557786)
Supplement: Supplementary file 1 [file Data_Sheet_1.zip]

Archive with 1 entries (1 files):
- ╫¬╗∙╥≥╩│╞╖╖τ╧╒┤1⁄2▓Ñ╙δ╒■╕«╨┼╚╬-original data.sav
